# Supplementary material for: Microorganisms in subarctic soils are depleted of ribosomes under short-, medium-, and long-term warming
Source: ISME J. 2024 May 9;18(1):wrae081. doi: 10.1093/ismejo/wrae081 (PMC11126301; doi:10.1093/ismejo/wrae081)
Supplement: Supplementary_Tables_Revision_APRIL_wrae081 [file supplementary_tables_revision_april_wrae081.xlsx]

## Sheet: S1
Supplementary Table S1. Sample overview, sampling timepoints, conditions during sampling, in situ soil temperatures during sampling, and available data / performed analyses (see Supplementary Table S21 for exact values).
Study	Sampling campaign	Sample ID	Site	Gradient no.	Plot	Temperature group (plot)	Warming duration (y)b	Sampling dayc	Conditions during sampling		Available data / performed analyses (light orange fill = available; blank = not available)
									Weather	In situ temperatured (°C)	GWC	RNA & DNA	MBC & MBN	pH	DOC	TDN	Total C	Total N	Root biomass	CO2 emissions
Seasonal survey	July 2016a	MTW-GS-1-AT	MTW-GS	1	A	ambient = AT	non-warmed control	July, 17, 2016	Cloudy	13.4
		MTW-GS-2-AT	MTW-GS	2	A	ambient = AT	non-warmed control	July, 17, 2016	Cloudy	13
		MTW-GS-4-AT	MTW-GS	4	A	ambient = AT	non-warmed control	July, 17, 2016	Cloudy	13.3
		MTW-GS-5-AT	MTW-GS	5	A	ambient = AT	non-warmed control	July, 17, 2016	Cloudy	13
		MTW-GS-1-ET	MTW-GS	1	E	warmed = ET	~8	July, 17, 2016	Cloudy	19
		MTW-GS-2-ET	MTW-GS	2	E	warmed = ET	~8	July, 17, 2016	Cloudy	21.5
		MTW-GS-4-ET	MTW-GS	4	E	warmed = ET	~8	July, 17, 2016	Cloudy	24.2
		MTW-GS-5-ET	MTW-GS	5	E	warmed = ET	~8	July, 17, 2016	Cloudy	25.1
		LTW-GS-1-AT	LTW-GS	1	A	ambient = AT	non-warmed control	July, 16, 2016	Cloudy	12.7
		LTW-GS-2-AT	LTW-GS	2	A	ambient = AT	non-warmed control	July, 16, 2016	Cloudy	12.1
		LTW-GS-3-AT	LTW-GS	3	A	ambient = AT	non-warmed control	July, 16, 2016	Cloudy	13.2
		LTW-GS-4-AT	LTW-GS	4	A	ambient = AT	non-warmed control	July, 16, 2016	Cloudy	13.3
		LTW-GS-1-ET	LTW-GS	1	E	warmed = ET	>50	July, 16, 2016	Cloudy	21.1
		LTW-GS-2-ET	LTW-GS	2	E	warmed = ET	>50	July, 16, 2016	Cloudy	21.3
		LTW-GS-3-ET	LTW-GS	3	E	warmed = ET	>50	July, 16, 2016	Cloudy	22.6
		LTW-GS-4-ET	LTW-GS	4	E	warmed = ET	>50	July, 16, 2016	Cloudy	22.1
	October 2020	MTW-GS-1-AT	MTW-GS	1	A	ambient = AT	non-warmed control	October, 07, 2020	Cloudy	6.63
		MTW-GS-2-AT	MTW-GS	2	A	ambient = AT	non-warmed control	October, 07, 2020	Cloudy	6.8
		MTW-GS-3-AT	MTW-GS	3	A	ambient = AT	non-warmed control	October, 07, 2020	Cloudy	6.5
		MTW-GS-4-AT	MTW-GS	4	A	ambient = AT	non-warmed control	October, 09, 2020	Sunny/Windy	6.7
		MTW-GS-5-AT	MTW-GS	5	A	ambient = AT	non-warmed control	October, 09, 2020	Sunny/Windy	6.5
		MTW-GS-1-ET	MTW-GS	1	E	warmed = ET	~12	October, 07, 2020	Cloudy	8.47
		MTW-GS-2-ET	MTW-GS	2	E	warmed = ET	~12	October, 07, 2020	Cloudy	17.83
		MTW-GS-3-ET	MTW-GS	3	E	warmed = ET	~12	October, 07, 2020	Sunny	22.3
		MTW-GS-4-ET	MTW-GS	4	E	warmed = ET	~12	October, 09, 2020	Sunny/Windy	11.83
		MTW-GS-5-ET	MTW-GS	5	E	warmed = ET	~12	October, 09, 2020	Sunny/Windy	11.87
		LTW-GS-1-AT	LTW-GS	1	A	ambient = AT	non-warmed control	October, 08, 2020	Cloudy	6.13
		LTW-GS-2-AT	LTW-GS	2	A	ambient = AT	non-warmed control	October, 08, 2020	Cloudy	6.93
		LTW-GS-3-AT	LTW-GS	3	A	ambient = AT	non-warmed control	October, 08, 2020	Cloudy	6.9
		LTW-GS-4-AT	LTW-GS	4	A	ambient = AT	non-warmed control	October, 08, 2020	Cloudy	6.73
		LTW-GS-1-ET	LTW-GS	1	E	warmed = ET	>50	October, 08, 2020	Sunny	12.4
		LTW-GS-2-ET	LTW-GS	2	E	warmed = ET	>50	October, 08, 2020	Sunny	13.27
		LTW-GS-3-ET	LTW-GS	3	E	warmed = ET	>50	October, 08, 2020	Cloudy	7.7
		LTW-GS-4-ET	LTW-GS	4	E	warmed = ET	>50	October, 08, 2020	Cloudy	11.3
	April 2021	MTW-GS-1-AT	MTW-GS	1	A	ambient = AT	non-warmed control	April, 18, 2021	Cloudy	2.56667
		MTW-GS-2-AT	MTW-GS	2	A	ambient = AT	non-warmed control	April, 18, 2021	Cloudy	4.03333
		MTW-GS-3-AT	MTW-GS	3	A	ambient = AT	non-warmed control	April, 18, 2021	Sunny	0.2
		MTW-GS-4-AT	MTW-GS	4	A	ambient = AT	non-warmed control	April, 19, 2021	Sunny	3
		MTW-GS-5-AT	MTW-GS	5	A	ambient = AT	non-warmed control	April, 19, 2021	Cloudy/Snowy	3.1
		MTW-GS-1-ET	MTW-GS	1	E	warmed = ET	~13	April, 18, 2021	Cloudy	7.36667
		MTW-GS-2-ET	MTW-GS	2	E	warmed = ET	~13	April, 18, 2021	Sunny	15.0667
		MTW-GS-3-ET	MTW-GS	3	E	warmed = ET	~13	April, 18, 2021	Sunny	17.5667
		MTW-GS-4-ET	MTW-GS	4	E	warmed = ET	~13	April, 19, 2021	Sunny	9.23333
		MTW-GS-5-ET	MTW-GS	5	E	warmed = ET	~13	April, 19, 2021	Snowy	10.7333
		LTW-GS-1-AT	LTW-GS	1	A	ambient = AT	non-warmed control	April, 20, 2021	Cloudy	1.66667
		LTW-GS-2-AT	LTW-GS	2	A	ambient = AT	non-warmed control	April, 20, 2021	Sunny	2.46667
		LTW-GS-3-AT	LTW-GS	3	A	ambient = AT	non-warmed control	April, 20, 2021	Sunny	3
		LTW-GS-4-AT	LTW-GS	4	A	ambient = AT	non-warmed control	April, 20, 2021	Sunny	2.26667
		LTW-GS-1-ET	LTW-GS	1	E	warmed = ET	>50	April, 20, 2021	Cloudy	7.46667
		LTW-GS-2-ET	LTW-GS	2	E	warmed = ET	>50	April, 20, 2021	Cloudy	9
		LTW-GS-3-ET	LTW-GS	3	E	warmed = ET	>50	April, 20, 2021	Sunny	3.36667
		LTW-GS-4-ET	LTW-GS	4	E	warmed = ET	>50	April, 20, 2021	Sunny	6.6
	October 2021	MTW-FS-1-AT	MTW-FS	1	A	ambient = AT	non-warmed control	October, 25, 2021	Cloudy/Windy	6
		MTW-FS-2-AT	MTW-FS	2	A	ambient = AT	non-warmed control	October, 25, 2021	Cloudy/Windy	6.3
		MTW-FS-3-AT	MTW-FS	3	A	ambient = AT	non-warmed control	October, 25, 2021	Cloudy/Windy	5.9
		MTW-FS-4-AT	MTW-FS	4	A	ambient = AT	non-warmed control	October, 25, 2021	Cloudy/Windy	5.6
		MTW-FS-5-AT	MTW-FS	5	A	ambient = AT	non-warmed control	October, 25, 2021	Cloudy/Windy	5.4
		MTW-FS-1-DT	MTW-FS	1	D	warmed = DT	~13	October, 25, 2021	Cloudy/Windy	8.4
		MTW-FS-2-DT	MTW-FS	2	D	warmed = DT	~13	October, 25, 2021	Cloudy/Windy	10.7
		MTW-FS-3-DT	MTW-FS	3	D	warmed = DT	~13	October, 25, 2021	Cloudy/Windy	9.7
		MTW-FS-4-DT	MTW-FS	4	D	warmed = DT	~13	October, 25, 2021	Cloudy/Windy	10.6
		MTW-FS-5-DT	MTW-FS	5	D	warmed = DT	~13	October, 25, 2021	Cloudy/Windy	14
	February 2022	MTW-FS-1-AT	MTW-FS	1	A	ambient = AT	non-warmed control	February, 16, 2022	Cloudy/Sunny	2
		MTW-FS-2-AT	MTW-FS	2	A	ambient = AT	non-warmed control	February, 16, 2022	Cloudy/Sunny	0.9
		MTW-FS-3-AT	MTW-FS	3	A	ambient = AT	non-warmed control	February, 16, 2022	Cloudy/Sunny	1
		MTW-FS-4-AT	MTW-FS	4	A	ambient = AT	non-warmed control	February, 16, 2022	Cloudy/Sunny	0.6
		MTW-FS-5-AT	MTW-FS	5	A	ambient = AT	non-warmed control	February, 16, 2022	Cloudy/Sunny	0
		MTW-FS-1-DT	MTW-FS	1	D	warmed = DT	~14	February, 16, 2022	Cloudy/Sunny	2.7
		MTW-FS-2-DT	MTW-FS	2	D	warmed = DT	~14	February, 16, 2022	Cloudy/Sunny	5.9
		MTW-FS-3-DT	MTW-FS	3	D	warmed = DT	~14	February, 16, 2022	Cloudy/Sunny	3.6
		MTW-FS-4-DT	MTW-FS	4	D	warmed = DT	~14	February, 16, 2022	Cloudy/Sunny	5.6
		MTW-FS-5-DT	MTW-FS	5	D	warmed = DT	~14	February, 16, 2022	Cloudy/Sunny	7.5
		MTW-GS-1-AT	MTW-GS	1	A	ambient = AT	non-warmed control	February, 16, 2022	Cloudy/Sunny	0.2
		MTW-GS-2-AT	MTW-GS	2	A	ambient = AT	non-warmed control	February, 16, 2022	Cloudy/Sunny	0.1
		MTW-GS-3-AT	MTW-GS	3	A	ambient = AT	non-warmed control	February, 16, 2022	Cloudy/Sunny	0.1
		MTW-GS-4-AT	MTW-GS	4	A	ambient = AT	non-warmed control	February, 16, 2022	Cloudy/Sunny	0.3
		MTW-GS-5-AT	MTW-GS	5	A	ambient = AT	non-warmed control	February, 16, 2022	Cloudy/Sunny	0.7
		MTW-GS-1-ET	MTW-GS	1	E	warmed = ET	~14	February, 16, 2022	Cloudy/Sunny	8.7
		MTW-GS-2-ET	MTW-GS	2	E	warmed = ET	~14	February, 16, 2022	Cloudy/Sunny	15.6
		MTW-GS-3-ET	MTW-GS	3	E	warmed = ET	~14	February, 16, 2022	Cloudy/Sunny	16
		MTW-GS-4-ET	MTW-GS	4	E	warmed = ET	~14	February, 16, 2022	Cloudy/Sunny	6.1
		MTW-GS-5-ET	MTW-GS	5	E	warmed = ET	~14	February, 16, 2022	Cloudy/Sunny	6
		LTW-GS-1-AT	LTW-GS	1	A	ambient = AT	non-warmed control	February, 15, 2022	Cloudy/Sunny	0
		LTW-GS-2-AT	LTW-GS	2	A	ambient = AT	non-warmed control	February, 15, 2022	Cloudy/Sunny	0.2
		LTW-GS-3-AT	LTW-GS	3	A	ambient = AT	non-warmed control	February, 15, 2022	Cloudy/Sunny	0
		LTW-GS-4-AT	LTW-GS	4	A	ambient = AT	non-warmed control	February, 15, 2022	Cloudy/Sunny	0.4
		LTW-GS-5-AT	LTW-GS	5	A	ambient = AT	non-warmed control	February, 15, 2022	Cloudy/Sunny	0
		LTW-GS-1-ET	LTW-GS	1	E	warmed = ET	>50	February, 15, 2022	Cloudy/Sunny	6
		LTW-GS-2-ET	LTW-GS	2	E	warmed = ET	>50	February, 15, 2022	Cloudy/Sunny	6.6
		LTW-GS-3-ET	LTW-GS	3	E	warmed = ET	>50	February, 15, 2022	Cloudy/Sunny	0.6
		LTW-GS-4-ET	LTW-GS	4	E	warmed = ET	>50	February, 15, 2022	Cloudy/Sunny	3.8
		LTW-GS-5-ET	LTW-GS	5	E	warmed = ET	>50	February, 15, 2022	Cloudy/Sunny	8.5
	May 2022	MTW-FS-1-AT	MTW-FS	1	A	ambient = AT	non-warmed control	May, 11, 2022	Cloudy	5.7
		MTW-FS-2-AT	MTW-FS	2	A	ambient = AT	non-warmed control	May, 11, 2022	Cloudy	5.7
		MTW-FS-3-AT	MTW-FS	3	A	ambient = AT	non-warmed control	May, 11, 2022	Cloudy	5.4
		MTW-FS-4-AT	MTW-FS	4	A	ambient = AT	non-warmed control	May, 11, 2022	Cloudy	5.1
		MTW-FS-5-AT	MTW-FS	5	A	ambient = AT	non-warmed control	May, 11, 2022	Cloudy	5.1
		MTW-FS-1-DT	MTW-FS	1	D	warmed = DT	~14	May, 11, 2022	Cloudy	8.6
		MTW-FS-2-DT	MTW-FS	2	D	warmed = DT	~14	May, 11, 2022	Cloudy	9.9
		MTW-FS-3-DT	MTW-FS	3	D	warmed = DT	~14	May, 11, 2022	Cloudy	8.5
		MTW-FS-4-DT	MTW-FS	4	D	warmed = DT	~14	May, 11, 2022	Cloudy	9.9
		MTW-FS-5-DT	MTW-FS	5	D	warmed = DT	~14	May, 11, 2022	Cloudy	10.2
	July 2022	MTW-FS-1-AT	MTW-FS	1	A	ambient = AT	non-warmed control	July, 26, 2022	Cloudy	11.3
		MTW-FS-2-AT	MTW-FS	2	A	ambient = AT	non-warmed control	July, 26, 2022	Cloudy	11
		MTW-FS-3-AT	MTW-FS	3	A	ambient = AT	non-warmed control	July, 26, 2022	Cloudy	10.2
		MTW-FS-4-AT	MTW-FS	4	A	ambient = AT	non-warmed control	July, 26, 2022	Cloudy	10
		MTW-FS-5-AT	MTW-FS	5	A	ambient = AT	non-warmed control	July, 26, 2022	Cloudy	9.7
		MTW-FS-1-DT	MTW-FS	1	D	warmed = DT	~14	July, 26, 2022	Cloudy	13.6
		MTW-FS-2-DT	MTW-FS	2	D	warmed = DT	~14	July, 26, 2022	Cloudy	15.4
		MTW-FS-3-DT	MTW-FS	3	D	warmed = DT	~14	July, 26, 2022	Cloudy	14
		MTW-FS-4-DT	MTW-FS	4	D	warmed = DT	~14	July, 26, 2022	Cloudy	14.3
		MTW-FS-5-DT	MTW-FS	5	D	warmed = DT	~14	July, 26, 2022	Cloudy	20
Short-term warming experiments	October 2020 (STW-1)	MTW-GS-1-AT	MTW-FS	1	A	ambient = AT	non-warmed control	October, 07, 2020	Cloudy	6.63
		LTW-GS-4-AT	LTW-GS	4	A	ambient = AT	non-warmed control	October, 08, 2020	Cloudy	6.73
	October 2021 (STW-2)	LTW-GS-1-AT	LTW-GS	1	A	ambient = AT	non-warmed control	October, 27, 2021	Cloudy/Windy	5.1
		LTW-GS-2-AT	LTW-GS	2	A	ambient = AT	non-warmed control	October, 27, 2021	Cloudy/Windy	5.3
		LTW-GS-3-AT	LTW-GS	3	A	ambient = AT	non-warmed control	October, 27, 2021	Partly Cloudy/Windy	4.6
		LTW-GS-4-AT	LTW-GS	4	A	ambient = AT	non-warmed control	October, 27, 2021	Partly Cloudy/Windy	4.9
		LTW-GS-5-AT	LTW-GS	5	A	ambient = AT	non-warmed control	October, 27, 2021	Sunny	5
		LTW-GS-1-ET	LTW-GS	1	E	warmed = ET	>50	October, 27, 2021	Cloudy/Windy	9.4
		LTW-GS-2-ET	LTW-GS	2	E	warmed = ET	>50	October, 27, 2021	Cloudy/Windy	11.5
		LTW-GS-3-ET	LTW-GS	3	E	warmed = ET	>50	October, 27, 2021	Partly Cloudy/Windy	5.7
		LTW-GS-4-ET	LTW-GS	4	E	warmed = ET	>50	October, 27, 2021	Partly Cloudy/Windy	8.4
		LTW-GS-5-ET	LTW-GS	5	E	warmed = ET	>50	October, 27, 2021	Sunny	11.7
a Söllinger, et al. 2022
b Warming at MTW-GS started after an earthquake on May 29, 2008. LTW-GS: stable warming conditions are prevalent since at least 1963 (see Supplementary Information)
c AT and ET/DT plots of each gradient were sampled consecutively
d Measured soil temperature (10 cm depth) at the sampling day
Abbreviations: MTW-GS, medium-term warmed grassland site; LTW-GS, long-term warmed grassland site; MTW-FS, medium-term warmed forest site; STW-1 and STW-2, short-term warming experiment 1 and 2; GWC, gravimetric water content; C, carbon; N, nitrogen; DOC, dissolved organic C; TDN, total dissolved N; MBC, microbial biomass C; MBN, microbial biomass N

## Sheet: S2
Supplementary Table S2. Quantitative phenol-chloroform total nucleic acid (TNA) extraction protocol based on Angel et al., 2012 (with minor modifications).
0	Prepare: Phosphate buffera (PB), extraction bufferb (TNC), PEG precipitation solutionc, 75% EtOH (cooled on ice before usage), nuclease free water
1	Weigh approximately 0.3 g of soil into a lysis matrix E tube (MP Biomedicals); place tube on ice
2	Add 375 µl of PBa, 125 µl of TNCb and 300 µl of PCI (phenol/chloroform/isoamylalcohol; 25:24:1); TE (tris-EDTA) saturated phenol (pH 8) can be used here instead of PCI (and was used for the 2016 extractions)
3	Immediately place tube in a bead beater (cooled adaptor not mandatory but possible) and process for 30 sec at 6.5 m s−1
5	Centrifuge at 13,200 rpm (or up to 14,000 rpm) at 4°C for 3 min
6	Transfer 450 µl supernatant to a fresh 2 mL tube (nuclease free tube); retain the lysing tube; keep tubes on ice
7	Repeat steps 4 to 6 using the same lysing tube*; BUT: In third extraction round: Decrease PCI to 200 µl and transferred supernatant to 350 µL; use a fresh 2 mL tube to collect the supernatant from every extraction round
	* Depending on the soil type, the amount of PCI that can be added and supernatant that can be transferred might vary and need to be tested before preforming the quantitative extractions on all samples
8	Divide the supernatant from the third round between the two tubes from the previous extractions; e.g. add 140 µL to each; this means that both 2 mL tube will contain a total of 590 µl supernatant
9	Add 1 volume (e.g. 590 µl, if 590 µL supernatant was collected) PCI to each of the tubes containing the extract
10	Mix phases by vortexing for 30 sec
11	Centrifuge at 13,200 rpm (or up to 14,000 rpm) at 4°C for 3 min
12	Transfer 500 µl of the supernatant from each tube to fresh 2 mL tubes (nuclease free tubes) and add 1 volume (500 µl) CI (chloroform/ isoamylalcohol 24:1); mix phases by inverting the tubes for 30 sec
13	Centrifuge at 13,200 rpm (or up to 14,000 rpm) at 4°C for 3 min
14	Transfer 350 µl supernatant from each tube to fresh 2 mL nuclease free tubes
15	Add 2 µl of glycogen and 2 volumes PEG precipitation solutionc (700 µL) to each tube
16	Centrifuge at 13,200 rpm (or up to 14,000 rpm) for 60 min at 4°C
17	Decant the supernatant (discharge); shortly (30 sec) centrifuge again to collect remaining the drops and remove with a pipette as much as possible from the remaining precipitation solution; be careful not to disturb the pellet
18	Wash once with 2 mL of ice cold 75% EtOH, invert the tube several times for 30 sec
19	Centrifuge at 13,200 rpm (or up to 14,000 rpm) for 10 min
20	Remove the supernatant, shortly (30 sec or less) centrifuge again to collect remaining drops and remove with a pipette as much as possible from the remaining precipitation/washing solution; be careful not to disturb the pellet
21	Leave tubes open at room temperature for approximately 5 min (preferable under a hood or inverted on a piece of paper towel) to evaporate the remaining ethanol (note: pellets might not be completely dry at this point)
	Alternatively, pellets can be dried under a filtered stream of N2, or in a speed-vac
22	Resuspend the pellets in 50 µl nuclease free water and combine both subsamples into one nuclease free non-stick tube (total volume 100 µl)
23	Add 1 µl RNase inhibitor in each of the combined samples
24	Keep a sub-sample at -20 °C for further analysis (quantification); store the rest at -80°C
	Volumes in bold may be adjusted depending on the soil type but need to be kept constant to allow a comparison between samples and timepoints
a	PB phosphate buffer: 12.43 g K2HPO4 × 3 H2O (M.W 228.22), 0.751 g KH2PO4 (M.W 136.09); fill to 500 mL (nuclease free water); dissolve and autoclave
b	TNC extraction buffer: 500 mM TRIZMA (tris(hydroxymethyl)aminomethane), 100 mM NaCl, 10% CTAB (cetyltrimethylammonium bromide), nuclease free water; dissolve and autoclave
c	PEG (polyethylene glycol) precipitation solution: 30% PEG 8000, 1.6 M NaCl, nuclease free water; mix well, autoclave & mix well again while still hot (will turn clear once cooled down)

## Sheet: S3
Supplementary Table S3. Microbial biomass carbon (MBC) and nitrogen (MBN) contents, MBC:MBN ratios, and differences in MBC:MBN ratio.
Sampling campaign	Sample ID	Grassland site	Gradient no.	Plot	MBC (µg g-1 DW soil)	MBN (µg g-1 DW soil)	MBC:MBN ratio	Differences in MBC:MBN ratios
July 2016a	MTW-1-AT	MTW-GS	1	A	354.407	51.867	6.83299	Comparison (two-sided t.test/anova)	n	F value	p value	Significance
	MTW-2-AT	MTW-GS	2	A	339.053	54.5265	6.21812	Temperature group AT vs. ET	74	0.009	0.923	n.s.
	MTW-4-AT	MTW-GS	4	A	314.969	50.472	6.24046	Grassland site (MTW vs. LTW)	74	1.952	0.167	n.s.
	MTW-5-AT	MTW-GS	5	A	322.25	59.4585	5.41974	Warming duration (AT control vs. 21 days vs. 42 days vs. 8 years vs. >50 years)	74	0.537	0.709	n.s.
	MTW-1-ET	MTW-GS	1	E	178.344	22.392	7.96463	Sampling month (July vs. October vs. February)	74	0.55	0.461	n.s.
	MTW-2-ET	MTW-GS	2	E	117.387	6.3	18.6329	Sampling year (2016 vs. 2020 vs. 2022)	74	0.221	0.639	n.s.
	MTW-4-ET	MTW-GS	4	E	170.438	26.919	6.33149
	MTW-5-ET	MTW-GS	5	E	155.367	25.839	6.01289
	LTW-1-AT	LTW-GS	1	A	166.86	27.675	6.02927
	LTW-2-AT	LTW-GS	2	A	485.775	83.3805	5.826
	LTW-3-AT	LTW-GS	3	A	161.528	16.272	9.92671
	LTW-4-AT	LTW-GS	4	A	262.976	40.3065	6.52439
	LTW-1-ET	LTW-GS	1	E	311.391	58.6935	5.30537
	LTW-2-ET	LTW-GS	2	E	136.409	16.371	8.33233
	LTW-3-ET	LTW-GS	3	E	193.738	20.0745	9.65098
	LTW-4-ET	LTW-GS	4	E	150.75	11.5515	13.0503
October 2020 (STW-1)	MTW-1-AT-1-t21	MTW-GS	1	A	189.897	29.3202	6.47666
	MTW-1-AT-2-t21	MTW-GS	1	A	163.718	28.5403	5.73638
	MTW-1-AT-3-t21	MTW-GS	1	A	172.481	31.1765	5.5324
	MTW-1-AT-4-t21	MTW-GS	1	A	189.001	30.9807	6.10062
	MTW-1-AT-5-t21	MTW-GS	1	A	NA	NA	NA
	MTW-1-ET-1-t21	MTW-GS	1	E	138.086	23.1689	5.95999
	MTW-1-ET-2-t21	MTW-GS	1	E	158.706	27.3449	5.80387
	MTW-1-ET-3-t21	MTW-GS	1	E	161.692	26.9618	5.99706
	MTW-1-ET-4-t21	MTW-GS	1	E	158.098	27.6572	5.71634
	MTW-1-ET-5-t21	MTW-GS	1	E	163.508	24.8065	6.59134
	LTW-4-AT-1-t21	LTW-GS	4	A	113.323	15.8796	7.1364
	LTW-4-AT-2-t21	LTW-GS	4	A	115.19	14.8905	7.73583
	LTW-4-AT-3-t21	LTW-GS	4	A	109.477	18.9337	5.78211
	LTW-4-AT-4-t21	LTW-GS	4	A	110.353	16.3191	6.76217
	LTW-4-AT-5-t21	LTW-GS	4	A	108.945	13.7277	7.93619
	LTW-4-ET-1-t21	LTW-GS	4	E	89.6946	16.4152	5.46411
	LTW-4-ET-2-t21	LTW-GS	4	E	114.184	17.5623	6.50165
	LTW-4-ET-3-t21	LTW-GS	4	E	115.845	18.9927	6.09943
	LTW-4-ET-4-t21	LTW-GS	4	E	97.4416	15.1931	6.41354
	LTW-4-ET-5-t21	LTW-GS	4	E	99.6393	16.701	5.96609
	MTW-1-AT-1-t42	MTW-GS	1	A	155.876	30.4025	5.12709
	MTW-1-AT-2-t42	MTW-GS	1	A	142.65	24.2386	5.88523
	MTW-1-AT-3-t42	MTW-GS	1	A	154.225	27.8744	5.53286
	MTW-1-AT-4-t42	MTW-GS	1	A	146.057	34.11	4.28194
	MTW-1-AT-5-t42	MTW-GS	1	A	138.573	30.7087	4.5125
	MTW-1-ET-1-t42	MTW-GS	1	E	163.25	30.2101	5.40384
	MTW-1-ET-2-t42	MTW-GS	1	E	150.984	29.4796	5.12163
	MTW-1-ET-3-t42	MTW-GS	1	E	155.017	28.4326	5.4521
	MTW-1-ET-4-t42	MTW-GS	1	E	147.648	30.7341	4.80406
	MTW-1-ET-5-t42	MTW-GS	1	E	145.506	26.8129	5.42673
	LTW-4-AT-1-t42	LTW-GS	4	A	115.264	14.1499	8.14589
	LTW-4-AT-2-t42	LTW-GS	4	A	125.172	15.879	7.88285
	LTW-4-AT-3-t42	LTW-GS	4	A	124.722	18.6374	6.69203
	LTW-4-AT-4-t42	LTW-GS	4	A	95.5315	16.4506	5.80718
	LTW-4-AT-5-t42	LTW-GS	4	A	116.777	14.1163	8.27246
	LTW-4-ET-1-t42	LTW-GS	4	E	112.324	16.6785	6.73467
	LTW-4-ET-2-t42	LTW-GS	4	E	101.565	14.8567	6.83634
	LTW-4-ET-3-t42	LTW-GS	4	E	120.795	14.6698	8.23428
	LTW-4-ET-4-t42	LTW-GS	4	E	120.885	16.6955	7.24059
	LTW-4-ET-5-t42	LTW-GS	4	E	119.304	16.8474	7.08145
February 2022	LTW-1-AT	LTW-GS	1	A	464.451	64.8777	7.15888
	LTW-2-AT	LTW-GS	2	A	632.199	78.0874	8.09605
	LTW-3-AT	LTW-GS	3	A	681.314	95.2192	7.15521
	LTW-4-AT	LTW-GS	4	A	276.323	45.6902	6.04775
	LTW-5-AT	LTW-GS	5	A	912.74	202.315	4.51149
	LTW-1-ET	LTW-GS	1	E	188.359	38.2956	4.91855
	LTW-2-ET	LTW-GS	2	E	174.609	24.8992	7.01262
	LTW-3-ET	LTW-GS	3	E	401.237	44.4276	9.03124
	LTW-4-ET	LTW-GS	3	E	262.995	47.0563	5.58894
	LTW-5-ET	LTW-GS	4	E	449.186	67.7367	6.63135
July 2022	LTW-1-AT	LTW-GS	1	A	101.435	24.372	4.16196
	LTW-2-AT	LTW-GS	2	A	226.023	49.3849	4.57676
	LTW-3-AT	LTW-GS	3	A	87.3572	1.63191	53.5308
	LTW-4-AT	LTW-GS	4	A	105.759	NA	NA
	LTW-5-AT	LTW-GS	5	A	223.281	62.515	3.57164
	LTW-1-ET	LTW-GS	1	E	226.646	21.6724	10.4578
	LTW-2-ET	LTW-GS	2	E	189.241	19.8215	9.54724
	LTW-3-ET	LTW-GS	3	E	120.652	17.3742	6.94429
	LTW-4-ET	LTW-GS	3	E	130.118	9.04754	14.3816
	LTW-5-ET	LTW-GS	4	E	509.207	48.0726	10.5924
a Söllinger, et al. 2022; however, here the extractable fraction of the total microbial C and N is presented (kEC and kEN in Söllinger et al., 2022 = 0.45)
Abbreviations: MTW-GS, medium-term warmed grassland site; LTW-GS, long-term warmed grassland site; STW-1, short-term warming experiment 1; DW, dry weight; A & AT, non-warmed soil; E & ET, warmed soil;
	t21, 3 weeks of incubation (21 days); t42, 6 weeks of incubation (42 days); NA, not available; anova, analysis of variance; n.s., not significant

## Sheet: S4
Supplementary Table S4. Evaluation of various linear (mixed) models to extrapolate microbial biomass carbon (MBC) from microbial biomass nitrogen (MBN) measurements.
Model #	Model IDa	Formulara	Random effects	Adjusted R2	AICb
1	lm	lm(microbial_C_ug ~ microbial_N_ug, data_corr)	none	0.89	698.646
2	lm2	lm(microbial_C_ug ~ 0 + microbial_N_ug, data_corr)	none; intercept = 0	0.952	711.04
3	lm_mixed_1	lmer(microbial_C_ug ~ microbial_N_ug + (1 | group), data = data_corr)	intercept varies with group (i.e. LTW-GS-AT, LTW-GS-ET, MTW-GS-AT, MTW-GS-ET, LTW-STW-1, and MTW-STW-1)	0.901	688.796
4	lm_mixed_4	lmer(microbial_C_ug ~ microbial_N_ug + (1 | month), data = data_corr)	intercept varies with month/year (i.e. February 2022, July 2016, October 2020)	0.91	677.43
5	lm_mixed_6	lmer(microbial_C_ug ~ microbial_N_ug + (1 | soil), data = data_corr)	intercept varies with soil (i.e. LTW-GS, MTW-GS)	0.895	694.764
6	lm_mixed_14	lmer(microbial_C_ug ~ microbial_N_ug + (1 | soil_temp_group)	intercept varies with soil temperature group (i.e. ≤ 5°C, between 5 and 10°C, between 10 and 15°C, between 15 and 20°C, ≥ 20°C)	0.904	685.948
7	lm_mixed_15	lmer(microbial_C_ug ~ microbial_N_ug + (1 | soil_temp_group_2)	intercept varies with soil temperature group 2 (i.e. ≤ 2°C, ≤ 4°C, ≤ 6°C, ≤ 8°C, ≤ 10°C, ≤ 12°C, ≤ 14°C, ≤ 16°C, ≤ 18°C, ≤ 20°C, ≤ 22°C, ≤ 24°C, ≤ 26°C)	0.917	682.377
8	lm_mixed_13	lmer(microbial_C_ug ~ microbial_N_ug + (1 | soil_temp_during_sampling)	intercept varies with exact soil temperature during sampling	0.956	666.812
9	lm_mixed_17	lmer(microbial_C_ug ~ microbial_N_ug + (1 + microbial_N_ug | soil_temp_during_sampling), data = data_corr)	intercept varies with exact soil temperature during sampling and soil temperature has an effect on microbial N	0.981	653.542
a As used in the corresponding R script (002_microbialC_extrapolation.R). All models listed here were further evaluated (see Supplementary Table S4b). Bold model performances were visualized (see Supplementary Figure S3). Other random effects were also tested but rejected ("boundary (singular) fit").
b Akaike Information Criterion
Abbreviations: lm, linear model; C, carbon; N, nitrogen; MTW-GS, medium-term warmed grassland site; LTW-GS, long-term warmed grassland site; STW-1, short-term warming experiment 1; AT, non-warmed soil; ET, warmed soil
Supplementary Table S4b. Evaluation of various linear (mixed) models to extrapolate microbial biomass carbon (MBC) from microbial biomass nitrogen (MBN) measurements: Testing the models on July 2022 data.				Measured MBN and MBC		Extrapolated MBC
Sample ID	Site	Year / Month / Gradient no.	Soil temperature during sampling (°C)	MBN (µg g-1 dry weight soil)	MBC (µg g-1 dry weight soil)	lm	lm2	lm_mixed_1	lm_mixed_4	lm_mixed_6	lm_mixed_14	lm_mixed_15	lm_mixed_13	lm_mixed_17
LTW-GS-1-AT	LTW-GS	2022 / 7 / Gradient: 1	11.4	24.372	101.435	163.151	141.246	216.847	188.916	171.096	158.141	195.285	210.687	195.868
LTW-GS-2-AT	LTW-GS	2022 / 7 / Gradient: 2	12.6	49.3849	226.023	291.155	286.206	331.687	298.744	298.628	271.633	267.594	304.42	316.313
LTW-GS-3-AT	LTW-GS	2022 / 7 / Gradient: 3	13	1.63191	87.3572	46.7778	9.45758	112.443	89.0671	55.1521	54.9617	59.9917	61.958	27.7431
LTW-GS-4-AT	LTW-GS	2022 / 7 / Gradient: 4	12.8	NA	105.759	NA	NA	NA	NA	NA	NA	NA	NA	NA
LTW-GS-5-AT	LTW-GS	2022 / 7 / Gradient: 5	13.3	62.515	223.281	358.349	362.301	391.97	356.396	365.574	331.209	324.676	353.183	372.226
LTW-GS-1-ET	LTW-GS	2022 / 7 / Gradient: 1	16.3	21.6724	226.646	149.336	125.6	178.794	177.062	157.331	173.434	183.549	200.57	182.868
LTW-GS-2-ET	LTW-GS	2022 / 7 / Gradient: 2	19.5	19.8215	189.241	139.864	114.874	170.297	168.935	147.894	165.036	170.327	193.634	173.955
LTW-GS-3-ET	LTW-GS	2022 / 7 / Gradient: 3	12.7	17.3742	120.652	127.34	100.691	159.061	158.189	135.417	126.39	128.43	135.821	120.72
LTW-GS-4-ET	LTW-GS	2022 / 7 / Gradient: 4	16	9.04754	130.118	84.7275	52.4343	120.831	121.628	92.9618	116.151	128.664	153.26	122.075
LTW-GS-5-ET	LTW-GS	2022 / 7 / Gradient: 5	19.3	48.0726	509.207	284.44	278.601	300.004	292.982	291.937	293.221	293.147	299.503	309.994
						Colour code indicates how close the model prediction is to the measured value
							Closest predicted value
							2nd closest predicted value
							3rd closest predicted value

## Sheet: S5
Supplementary Table S5. Extrapolation of microbial biomass carbon (MBC) from microbial biomass nitrogen (MBN) measurements in the second short-term warming experiment (using Model #2; see Supplementary Table S4, S4b, and Supplementary Figure S3B).
Sample ID	Site	Gradient no.	Year	Month	Sampling timepoint	Incubation temperature (°C)	Treatment	pH	GWC (%)	TDN (µg g-1 DW soil)	Total C (mg g-1 DW soil)	Total N (mg g-1 DW soil)	DNA (µg g-1 DW soil)	RNA (µg g-1 DW soil)	MBN (µg N g-1 DW soil)	Extrapolated MBC (µg C g-1 DW soil)
LTW-GS-1-AT	LTW-GS	1	2021	10	t0	7	Ambient soil temperature control at AT	4.565	43.9828	4.43917	38.1285	3.8128	21.5423	6.17837	18.667	108.2
LTW-GS-2-AT	LTW-GS	2	2021	10	t0	7	Ambient soil temperature control at AT	4.442	47.3243	3.22848	47.0459	4.26839	57.1638	7.75454	22.8056	132.193
LTW-GS-3-AT	LTW-GS	3	2021	10	t0	7	Ambient soil temperature control at AT	4.46	43.5732	2.54441	30.9202	2.66328	24.0514	6.07997	22.3912	129.759
LTW-GS-4-AT	LTW-GS	4	2021	10	t0	7	Ambient soil temperature control at AT	4.448	42.7579	NA	32.3882	2.55442	24.7727	6.9458	27.7869	161.055
LTW-GS-5-AT	LTW-GS	5	2021	10	t0	7	Ambient soil temperature control at AT	6.272	45.4972	1.31096	44.9225	4.17371	55.2169	6.60905	18.0118	104.375
LTW-GS-1-AET	LTW-GS	1	2021	10	t0	7	short-term warming (before warming)	4.583	44.6653	2.38794	37.4505	3.69995	37.5027	6.69548	17.9571	104.086
LTW-GS-2-AET	LTW-GS	2	2021	10	t0	7	short-term warming (before warming)	4.432	50.7068	2.58407	49.6527	4.56487	46.0893	11.0842	19.344	112.083
LTW-GS-3-AET	LTW-GS	3	2021	10	t0	7	short-term warming (before warming)	4.571	41.9743	2.53564	30.5152	2.58911	34.4216	8.06995	18.9626	109.881
LTW-GS-4-AET	LTW-GS	4	2021	10	t0	7	short-term warming (before warming)	4.507	42.5321	26.6263	34.4089	2.81896	23.4049	7.34936	61.1347	354.274
LTW-GS-5-AET	LTW-GS	5	2021	10	t0	7	short-term warming (before warming)	6.246	45.5805	24.7572	48.5244	4.44443	39.4494	4.40138	46.6531	270.356
LTW-GS-1-ET	LTW-GS	1	2021	10	t0	13	Long-term warming control at ET	5.054	44.1527	NA	31.8601	2.8684	11.2061	4.83619	14.8514	86.062
LTW-GS-2-ET	LTW-GS	2	2021	10	t0	13	Long-term warming control at ET	4.783	43.0137	NA	36.5523	3.41425	46.4235	11.1997	26.3198	152.535
LTW-GS-3-ET	LTW-GS	3	2021	10	t0	13	Long-term warming control at ET	4.342	39.3369	2.90748	35.7986	3.28104	39.1997	6.21987	19.7269	114.344
LTW-GS-4-ET	LTW-GS	4	2021	10	t0	13	Long-term warming control at ET	4.551	33.3512	1.47234	21.796	1.96206	5.92373	3.25393	17.5508	101.71
LTW-GS-5-ET	LTW-GS	5	2021	10	t0	13	Long-term warming control at ET	4.377	40.7301	12.622	63.4346	5.41512	52.5453	4.63877	28.8604	167.256
LTW-GS-1-AT	LTW-GS	1	2021	10	t21	7	Ambient soil temperature control at AT	4.407	43.8479	5.91888	39.6983	3.73056	24.1214	6.66065	25.5197	147.899
LTW-GS-2-AT	LTW-GS	2	2021	10	t21	7	Ambient soil temperature control at AT	4.351	48.0944	1.13677	58.6289	4.5778	51.5031	7.66557	26.4986	153.579
LTW-GS-3-AT	LTW-GS	3	2021	10	t21	7	Ambient soil temperature control at AT	5.967	42.9542	1.96659	32.5298	2.68859	26.5532	6.86185	26.0633	151.029
LTW-GS-4-AT	LTW-GS	4	2021	10	t21	7	Ambient soil temperature control at AT	4.335	42.7766	1.81107	31.436	2.3025	31.645	7.00466	22.9769	133.179
LTW-GS-5-AT	LTW-GS	5	2021	10	t21	7	Ambient soil temperature control at AT	4.248	44.8375	2.62824	45.0155	3.91688	35.4333	4.6787	22.3213	129.354
LTW-GS-1-AET	LTW-GS	1	2021	10	t21	13	short-term warming (3 weeks of warming)	4.323	42.9851	1.97829	37.2583	3.58616	17.8129	7.33471	18.3436	106.288
LTW-GS-2-AET	LTW-GS	2	2021	10	t21	13	short-term warming (3 weeks of warming)	4.305	49.1921	2.95458	50.6082	4.30491	56.7725	7.51337	28.6998	166.329
LTW-GS-3-AET	LTW-GS	3	2021	10	t21	13	short-term warming (3 weeks of warming)	4.381	42.887	1.88844	33.352	2.60884	34.1965	3.13338	20.7494	120.255
LTW-GS-4-AET	LTW-GS	4	2021	10	t21	13	short-term warming (3 weeks of warming)	4.359	41.8823	33.2621	31.05	2.37049	31.2269	6.47044	35.0372	203.071
LTW-GS-5-AET	LTW-GS	5	2021	10	t21	13	short-term warming (3 weeks of warming)	6.033	43.9631	29.2414	44.1518	3.95376	37.9823	4.05523	54.1802	313.996
LTW-GS-1-ET	LTW-GS	1	2021	10	t21	13	Long-term warming control at ET	4.9	41.6728	NA	31.1116	2.65585	19.4625	6.45622	13.7518	79.687
LTW-GS-2-ET	LTW-GS	2	2021	10	t21	13	Long-term warming control at ET	4.65	38.8085	0.766287	35.3416	3.30042	21.3481	6.31397	20.7226	120.081
LTW-GS-3-ET	LTW-GS	3	2021	10	t21	13	Long-term warming control at ET	4.157	37.2637	3.01241	34.7748	3.10936	55.1652	4.01823	32.3843	187.656
LTW-GS-4-ET	LTW-GS	4	2021	10	t21	13	Long-term warming control at ET	4.353	29.2091	1.50907	21.4094	1.90831	9.26729	5.11616	16.5422	95.8562
LTW-GS-5-ET	LTW-GS	5	2021	10	t21	13	Long-term warming control at ET	4.182	38.1756	13.8914	47.8745	4.05709	61.6986	4.67296	37.1013	215.01
Abbreviations: C, carbon; N, nitrogen; LTW-GS, long-term warmed grassland site; AT, non-warmed soil; ET, warmed soil (+6°C); GWC, gravimetric water content; TDN, total dissolved nitrogen; MBN, microbial biomass nitrogen; MBC, microbial biomass carbon; DW, dry weight; NA, not available

## Sheet: S6
Supplementary Table S6. Seasonal differences in RNA:DNA ratios (as depicted in Figure 1C) between non-warmed and warmed soils.
Site	Sampling month	Comparison (one-sided t.test)	n	t	p value
LTW-GS	2	AT (blue) vs. ET (red)	10	-0.14268	0.555
	4		8	-0.90193	0.7991
	7		8	3.7052	0.005013
	10		8	5.4303	0.0008085
MTW-GS	2	AT (blue) vs. ET (red)	10	-0.35922	0.6356
	4		10	-1.552	0.9204
	7		8	0.95841	0.1874
	10		10	1.9204	0.04553
MTW-FS	2	AT (blue) vs. DT (red)	10	-0.28804	0.6097
	5		9	1.1899	0.1364
	7		10	0.85824	0.2079
	10		10	2.4935	0.01866
Abbreviations: LTW-GS, long-term warmed grassland site; MTW-GS, medium-term warmed grassland site; MTW-FS, medium-term warmed forest site; AT, non-warmed soil; DT and ET, warmed soil
Colour code indicates significance level
	< 0.05
	< 0.01
	< 0.001
See Supplementary Table S21 for all underlying data

## Sheet: S7
Supplementary Table S7. Differences in RNA:DNA ratios (as depicted in Figure 1D and Supplementary Figure 4) between controls and short-term warmed soils.
Experiment	Site	Duration of short-term warming/treatment	Comparison (one-sided t.test)	n	t	p value
STW-1: Short-term warming experiment 1	MTW-GS	3 weeks	AT (blue) vs. short-term warmed (red)	10	0.09552	0.4631
		6 weeks		10	2.3597	0.02299
	LTW-GS	3 weeks		10	8.0805	2.031e-05
		6 weeks		10	5.1929	0.0004148
STW-2: Short-term warming experiment 2	LTW-GS	3 weeks	Non-warmed (AT) control: AT t0 vs. AT t21	10	0.16649	0.4359
			Warming: AT (blue; t0) vs. short-term warmed (red; t21)	10	0.38087	0.3566
			Long-term warmed (ET) control: ET t0 vs. ET t21	10	0.22712	0.413
Abbreviations: MTW-GS, medium-term warmed grassland site; LTW-GS, long-term warmed grassland site; AT, non-warmed soil; ET, warmed soil; t0 beginning of the experiment; t21 after 3 weeks (21 days) of incubation
Colour code indicates significance level
	< 0.05
	< 0.01
	< 0.001
See Supplementary Table S21 for all underlying data

## Sheet: S8
Supplementary Table S8. Differences in RNA:DNA ratios (as depicted in Figure 1E) between the sampled seasons.
Site	Comparison (pairwise t.test)	pairwise t.test (all 4 seasons)		pairwise t.test (all 4 seasons)		pairwise t.test (excluding May samples)
		n	p value (adjustment method: BH)	n	p value (adjustment method: none)	n	p value (adjustment method: BH)
MTW-FS	February (2) vs. May (5)	10	0.41	10	0.203	-	n.d.
	February (2) vs. July (7)	10	0.2	10	0.034	10	0.0024
	February (2) vs. October (10)	10	0.68	10	0.678	10	0.4352
	May (5) vs. July (7)	10	0.46	10	0.334	-	n.d.
	May (5) vs. October (10)	10	0.46	10	0.38	-	n.d.
	July (7) vs. October (10)	10	0.23	10	0.076	10	0.0052
Abbreviations: MTW-FS, medium-term warmed forest site; BH, Benjamini-Hochberg procedure to correct p values for multiple testing; n.d., not determined
Colour code indicates significance level
	< 0.05
	< 0.01
	< 0.001
See Supplementary Table S21 for all underlying data

## Sheet: S9
Supplementary Table S9. Correlations between biological and physicochemical soil parametersa (as depicted in Figure 2C).
Parameter	Soil temperature (°C)				pH				DOC (µg g-1 DW soil)				TDN (µg g-1 DW soil)				Total C (mg g-1 DW soil)				Total N (mg g-1 DW soil)				DNA (µg g-1 DW soil)				RNA (µg g-1 DW soil)				Gravimetric water content (%)				MBC (µg g-1 DW soil)				MBN (µg g-1 DW soil)				RNA per MBC (µg RNA mg-1 MBC)
	n	rs	p value	p adj.b	n	rs	p value	p adj.b	n	rs	p value	p adj.b	n	rs	p value	p adj.b	n	rs	p value	p adj.b	n	rs	p value	p adj.b	n	rs	p value	p adj.b	n	rs	p value	p adj.b	n	rs	p value	p adj.b	n	rs	p value	p adj.b	n	rs	p value	p adj.b	n	rs	p value	p adj.b
Soil temperature (°C)					56	0.395711	0.00253856	0.00398916	85	-0.371668	0.000461404	0.000870075	111	-0.288646	0.00212402	0.00341915	96	-0.342073	0.00064669	0.0011856	96	-0.296906	0.00330865	0.00485269	115	-0.219902	0.018206	0.0235607	115	-0.704934	< 2.2e-16	0	115	-0.4544	3.37727e-07	1.31117e-06	115	-0.113777	0.226	0.261684	115	-0.16395	0.0799752	0.0977475	115	-0.42154	2.70975e-06	8.94218e-06
pH	56	0.395711	0.00253856	0.00398916					26	-0.606673	0.00101695	0.00176628	52	-0.131623	0.352305	0.381182	56	-0.327608	0.0137113	0.018099	56	-0.274259	0.0408074	0.0508168	56	-0.358951	0.00659277	0.00925794	56	-0.507904	6.44664e-05	0.000151957	56	-0.304132	0.0226753	0.0287801	56	-0.0793643	0.56095	0.57848	56	-0.149605	0.271114	0.303281	56	-0.377647	0.00411259	0.00590067
DOC (µg g-1 DW soil)	85	-0.371668	0.000461404	0.000870075	26	-0.606673	0.00101695	0.00176628					85	0.405884	0.000116233	0.000247464	66	0.391588	0.00114844	0.00189493	66	0.484631	3.73243e-05	9.60713e-05	85	0.0546414	0.619414	0.628943	85	0.315419	0.0032777	0.00485269	85	0.551781	4.41206e-08	2.23997e-07	85	0.399121	0.00015449	0.000299892	85	0.401362	0.000140683	0.000281365	85	-0.120891	0.270415	0.303281
TDN (µg g-1 DW soil)	111	-0.288646	0.00212402	0.00341915	52	-0.131623	0.352305	0.381182	85	0.405884	0.000116233	0.000247464					92	0.305967	0.00301612	0.00462939	92	0.346041	0.000728166	0.00129889	111	0.380564	3.78463e-05	9.60713e-05	111	0.254844	0.00694899	0.00955486	111	0.36452	8.38228e-05	0.00018441	111	0.652103	8.88178e-15	9.76996e-14	111	0.609294	1.28386e-12	9.41499e-12	111	-0.24811	0.00864979	0.0116507
Total C (mg g-1 DW soil)	96	-0.342073	0.00064669	0.0011856	56	-0.327608	0.0137113	0.018099	66	0.391588	0.00114844	0.00189493	92	0.305967	0.00301612	0.00462939					96	0.875267	< 2.2e-16	0	96	0.466291	1.68348e-06	6.17278e-06	96	0.436829	8.60199e-06	2.70348e-05	96	0.611091	3.78713e-11	2.4995e-10	96	0.327523	0.00112455	0.00189493	96	0.411321	3.13898e-05	8.63221e-05	96	0.068204	0.509077	0.541921
Total N (mg g-1 DW soil)	96	-0.296906	0.00330865	0.00485269	56	-0.274259	0.0408074	0.0508168	66	0.484631	3.73243e-05	9.60713e-05	92	0.346041	0.000728166	0.00129889	96	0.875267	< 2.2e-16	0					96	0.519867	5.6977e-08	2.68606e-07	96	0.501175	1.98371e-07	8.1828e-07	96	0.743429	< 2.2e-16	0	96	0.421814	1.86646e-05	5.59937e-05	96	0.508841	1.20007e-07	5.28029e-07	96	0.0643586	0.533305	0.5587
DNA (µg g-1 DW soil)	115	-0.219902	0.018206	0.0235607	56	-0.358951	0.00659277	0.00925794	85	0.0546414	0.619414	0.628943	111	0.380564	3.78463e-05	9.60713e-05	96	0.466291	1.68348e-06	6.17278e-06	96	0.519867	5.6977e-08	2.68606e-07					115	0.359796	7.8367e-05	0.000178352	115	0.349148	0.000131103	0.0002704	115	0.423159	2.45773e-06	8.53739e-06	115	0.503443	9.76443e-09	5.85866e-08	115	-0.0132881	0.887911	0.887911
RNA (µg g-1 DW soil)	115	-0.704934	< 2.2e-16	0	56	-0.507904	6.44664e-05	0.000151957	85	0.315419	0.0032777	0.00485269	111	0.254844	0.00694899	0.00955486	96	0.436829	8.60199e-06	2.70348e-05	96	0.501175	1.98371e-07	8.1828e-07	115	0.359796	7.8367e-05	0.000178352					115	0.632156	3.55271e-14	3.334e-13	115	0.0893474	0.342327	0.376559	115	0.158807	0.0900399	0.106119	115	0.645664	6.66134e-15	8.79297e-14
Gravimetric water content (%)	115	-0.4544	3.37727e-07	1.31117e-06	56	-0.304132	0.0226753	0.0287801	85	0.551781	4.41206e-08	2.23997e-07	111	0.36452	8.38228e-05	0.00018441	96	0.611091	3.78713e-11	2.4995e-10	96	0.743429	< 2.2e-16	0	115	0.349148	0.000131103	0.0002704	115	0.632156	3.55271e-14	3.334e-13					115	0.3654	5.93372e-05	0.000145047	115	0.386249	2.01263e-05	5.77537e-05	115	0.161979	0.0837212	0.100465
MBC (µg g-1 DW soil)	115	-0.113777	0.226	0.261684	56	-0.0793643	0.56095	0.57848	85	0.399121	0.00015449	0.000299892	111	0.652103	8.88178e-15	9.76996e-14	96	0.327523	0.00112455	0.00189493	96	0.421814	1.86646e-05	5.59937e-05	115	0.423159	2.45773e-06	8.53739e-06	115	0.0893474	0.342327	0.376559	115	0.3654	5.93372e-05	0.000145047					115	0.878183	< 2.2e-16	0	115	-0.63105	4.04121e-14	3.334e-13
MBN (µg g-1 DW soil)	115	-0.16395	0.0799752	0.0977475	56	-0.149605	0.271114	0.303281	85	0.401362	0.000140683	0.000281365	111	0.609294	1.28386e-12	9.41499e-12	96	0.411321	3.13898e-05	8.63221e-05	96	0.508841	1.20007e-07	5.28029e-07	115	0.503443	9.76443e-09	5.85866e-08	115	0.158807	0.0900399	0.106119	115	0.386249	2.01263e-05	5.77537e-05	115	0.878183	< 2.2e-16	0					115	-0.494941	1.87939e-08	1.03366e-07
RNA per MBC (µg RNA mg-1 MBC)	115	-0.42154	2.70975e-06	8.94218e-06	56	-0.377647	0.00411259	0.00590067	85	-0.120891	0.270415	0.303281	111	-0.24811	0.00864979	0.0116507	96	0.068204	0.509077	0.541921	96	0.0643586	0.533305	0.5587	115	-0.0132881	0.887911	0.887911	115	0.645664	6.66134e-15	8.79297e-14	115	0.161979	0.0837212	0.100465	115	-0.63105	4.04121e-14	3.334e-13	115	-0.494941	1.87939e-08	1.03366e-07
	a Of all grassland samples (seasonal survey, short-term warming experiment 1, and short-term warming experiment 2) with available RNA, DNA, MBC, and MBN data (i.e. July 2016 (MTW and LTW), February 2022 (LTW), both short-term warming experiments)
	b Adjusted p values, using Benjamini-Hochberg procedure to correct for multiple testing; p values < 2.2e-16 were set to 0 prior to the correction (and thus, returned as 0)
	Abbreviations: C, carbon; N, nitrogen; DOC, dissolved organic C; TDN, total dissolved N; MBC, microbial biomass C; MBN, microbial biomass N, DW, dry weight; rs, Spearman's rho; MTW-GS, medium-term warmed grassland site; LTW-GS, long-term warmed grassland site
	Colour code indicates highly significance values and degree of correlation (p < 0.001 was set as significant value to account for multiple testing):
		Strong positive correlation (r ≥ 0.70)
		Strong negative correlation (≤ -0.70)
	Other degrees of correlation:
		Moderate positive (r = 0.30 – 0.70)
		Moderate negative (r = -0.30 – -0.70)
		Weak positive (r < 0.30)
		Weak negative (r ˃ -0.30)
	See Supplementary Table S21 for all underlying data

## Sheet: S10,S10B
Supplementary Table S10. Differences in gravimetric water content (GWC) between non-warmed and warmed soils: In situ and during the first short-term warming experiment (see Supplementary Figure S7).
Study	Site	Sampling month	Comparison (two-sided t.test)	n	t	p value
Seasonal survey	LTW-GS	2	AT (blue) vs. ET (red)	10a	0.99258	0.35
		4		8	-0.6536	0.5376
		7		8	0.20123	0.8472
		10		8	0.077677	0.9406
	MTW-GS	2	AT (blue) vs. ET (red)	10	-2.8257	0.0223
		4		10	3.0331	0.01623
		7		8	4.4237	0.004453
		10		10	1.8692	0.09852
	MTW-FS	2	AT (blue) vs. DT (red)	10	-0.044143	0.9659
		5		10	0.94369	0.3729
		7		10	0.73104	0.4856
		10		10	-0.99364	0.3495
Short-term warming experiment 1 (STW-1)	LTW-GS	10	Day 21: AT (blue) vs. ET (red)	10	-1.4032	0.1982
			Day 42: AT (blue) vs. ET (red)	10	-1.4032	0.1982
	MTW-GS	10	Day 21: AT (blue) vs. ET (red)	10	-1.3386	0.2175
			Day 42: AT (blue) vs. ET (red)	10	-1.3386	0.2175
a LTW-GS gradient 5 was only sample in February 2022; if excluded from the analysis soil water content is significantly lower in the warmed LTW grassland soils in winter compared to their non-warmed counterparts (see Supplementary Figure S8 and Supplementary Table S11)
Abbreviations: LTW-GS, long-term warmed grassland site; MTW-GS, medium-term warmed grassland site; MTW-FS, medium-term warmed forest site; AT, non-warmed soil; DT and ET, warmed soil
Colour code indicates significance level
	< 0.05
	< 0.01
	< 0.001
See Supplementary Table S21 for all underlying data
Supplementary Table S10B. Correlations between RNA contents (µg g-1 DW soil) and gravimetric water contents (GWC) (%) in the seasonal in situ dataset.
Site	Correlation	n	r	p value
LTW-GS	RNA vs. GWC	34	0.702368	7.047e-06
MTW-GS	RNA vs. GWC	38	0.618558	5.072e-05
MTW-FS	RNA vs. GWC	39a	-0.381579	0.0171
All	RNA vs. GWC	111	0.362212	9.366e-05
a The RNA content of one forest sample could not be determined; thus, total n = 111, and not 112, as for the water contents in Supplementary Table 10
Abbreviations: LTW-GS, long-term warmed grassland site; MTW-GS, medium-term warmed grassland site; MTW-FS, medium-term warmed forest site
See Supplementary Table S21 for all underlying data

[truncated: 11 more sheets: S11, S12, S13, S14, S15, S16, S17, S18, S19, S20, S21]
